# Supplementary material for: Antimicrobial Potential of Bacteriophages JG005 and JG024 Against Pseudomonas aeruginosa Isolates from Canine Otitis
Source: Vet Sci. 2025 Jul 7;12(7):646. doi: 10.3390/vetsci12070646 (PMC12298838; doi:10.3390/vetsci12070646)
Supplement: Supplementary file 1 [file vetsci-12-00646-s001.zip]

Archive with 1 entries (1 files):
- vetsci-3720523-supplementary.xlsx
