# Supplementary material for: Antimicrobial Potential of Bacteriophages JG005 and JG024 Against Pseudomonas aeruginosa Isolates from Canine Otitis
Source: Vet Sci. 2025 Jul 7;12(7):646. doi: 10.3390/vetsci12070646 (PMC12298838; doi:10.3390/vetsci12070646)
Supplement: Supplementary file 1 [file vetsci-12-00646-s001.zip › vetsci-3720523-supplementary.xlsx]

## Sheet: Supplementary File 1
Isolates	Aminoglycosides				Antipseudomonal cephalosporins	Antipseudomonal fluoroquinolones				Penicillins
	Amikacin	Gentamicin	Steptomycin	Tobramycin	Ceftazidime	Ciprofloxacin	Enrofloxacin	Marbofloxacin	Ofloxacin	Piperacillin	Carbenicillin
1	S	S	I	S	S	S	I	I	S	S	R
2	S	S	R	S	S	S	R	I	S	S	R
3	S	S	R	S	S	S	R	I	S	S	R
6	S	S	R	S	I	S	R	I	I	S	R
7	R	R	R	R	R	S	I	S	S	S	S
11	S	S	R	S	S	S	I	R	S	S	R
12	S	S	I	S	I	S	I	S	S	S	R
13	S	S	I	S	I	S	R	R	S	S	S
16	S	S	I	S	S	S	I	S	S	S	R
17	S	S	S	S	I	S	S	I	S	S	R
21	S	S	I	S	R	S	S	S	S	S	R
23	S	S	R	S	S	S	I	I	S	S	R
25	R	R	R	I	S	S	R	R	R	R	R
26	R	R	R	R	R	I	R	R	R	R	R
27	S	R	R	I	R	I	R	I	I	R	R
28	S	R	R	S	R	S	I	I	S	R	R
29	S	I	R	S	R	I	I	R	S	R	S
31	S	S	I	S	S	S	I	S	S	S	I
32	S	S	R	S	S	S	S	I	S	R	R
33	S	S	I	S	S	S	I	S	S	S	I
36	S	S	R	S	S	S	I	S	S	S	R
43	I	S	I	S	I	S	R	S	S	S	S
44	I	R	R	R	S	S	R	R	R	S	I
45	S	S	R	S	S	S	R	S	S	S	R
47	S	S	I	S	S	S	R	R	R	S	I
Aminoglycosides
Antipseudomonal cephalosporins
Antipseudomonal fluoroquinolones
Penicillins
Supplementary File 1: Characterization of the isolates regarding their antibiotic resistance profile. S: Susceptible; I, in bold: Intermediate; R, in bold: Resistant.
